# Supplementary material for: Transcriptomic characterization revealed that METTL7A inhibits melanoma progression via the p53 signaling pathway and immunomodulatory pathway
Source: PeerJ. 2023 Aug 2;11:e15799. doi: 10.7717/peerj.15799 (PMC10404031; doi:10.7717/peerj.15799)
Supplement: Supplemental Information 8 [file peerj-11-15799-s008.zip]

Archive with 152 entries (125 files):
- Raw_data /
- __MACOSX/._Raw_data 
- Raw_data /20220121 qPCR/
- __MACOSX/Raw_data /._20220121 qPCR
- Raw_data /20220304 CCK-8/
- __MACOSX/Raw_data /._20220304 CCK-8
- Raw_data /20220311 invasion and migration/
- __MACOSX/Raw_data /._20220311 invasion and migration
- Raw_data /20220512 colony formation assay/
- __MACOSX/Raw_data /._20220512 colony formation assay
- Raw_data /._20220121 qPCR
- Raw_data /._20220304 CCK-8
- Raw_data /._20220311 invasion and migration
- Raw_data /._20220512 colony formation assay
- Raw_data /20220121 qPCR/.DS_Store
- __MACOSX/Raw_data /20220121 qPCR/._.DS_Store
- Raw_data /20220121 qPCR/20220121 SKMEL28 qPCR-siRNA/
- __MACOSX/Raw_data /20220121 qPCR/._20220121 SKMEL28 qPCR-siRNA
- Raw_data /20220121 qPCR/20220227 A2058 qPCR-siRNA and OE/
- __MACOSX/Raw_data /20220121 qPCR/._20220227 A2058 qPCR-siRNA and OE
- Raw_data /20220121 qPCR/20220228 SKMEL28 qPCR-OE/
- __MACOSX/Raw_data /20220121 qPCR/._20220228 SKMEL28 qPCR-OE
- Raw_data /20220121 qPCR/._.DS_Store
- Raw_data /20220121 qPCR/._20220121 SKMEL28 qPCR-siRNA
- Raw_data /20220121 qPCR/._20220227 A2058 qPCR-siRNA and OE
- Raw_data /20220121 qPCR/._20220228 SKMEL28 qPCR-OE
- Raw_data /20220304 CCK-8/.DS_Store
- __MACOSX/Raw_data /20220304 CCK-8/._.DS_Store
- Raw_data /20220304 CCK-8/A2058/
- __MACOSX/Raw_data /20220304 CCK-8/._A2058
- Raw_data /20220304 CCK-8/SKMEL28/
- __MACOSX/Raw_data /20220304 CCK-8/._SKMEL28
- Raw_data /20220304 CCK-8/._.DS_Store
- Raw_data /20220304 CCK-8/._A2058
- Raw_data /20220304 CCK-8/._SKMEL28
- Raw_data /20220311 invasion and migration/20220309 A2058 Invasion and migration/
- __MACOSX/Raw_data /20220311 invasion and migration/._20220309 A2058 Invasion and migration
- Raw_data /20220311 invasion and migration/20220311 SKMEL28 invasion and migration/
- __MACOSX/Raw_data /20220311 invasion and migration/._20220311 SKMEL28 invasion and migration
- Raw_data /20220311 invasion and migration/20220331 A2058 and SKMEL28 Invasion and migration OE7A/
- __MACOSX/Raw_data /20220311 invasion and migration/._20220331 A2058 and SKMEL28 Invasion and migration OE7A
- Raw_data /20220311 invasion and migration/._20220309 A2058 Invasion and migration
- Raw_data /20220311 invasion and migration/._20220311 SKMEL28 invasion and migration
- Raw_data /20220311 invasion and migration/._20220331 A2058 and SKMEL28 Invasion and migration OE7A
- Raw_data /20220512 colony formation assay/.DS_Store
- __MACOSX/Raw_data /20220512 colony formation assay/._.DS_Store
- Raw_data /20220512 colony formation assay/20220512 A2058/
- __MACOSX/Raw_data /20220512 colony formation assay/._20220512 A2058
- Raw_data /20220512 colony formation assay/20220512 SKMEL28/
- __MACOSX/Raw_data /20220512 colony formation assay/._20220512 SKMEL28
- Raw_data /20220512 colony formation assay/._.DS_Store
- Raw_data /20220512 colony formation assay/._20220512 A2058
- Raw_data /20220512 colony formation assay/._20220512 SKMEL28
- Raw_data /20220121 qPCR/20220121 SKMEL28 qPCR-siRNA/20220121 SKMEL-28 qPCR-siRNA.xlsx
- __MACOSX/Raw_data /20220121 qPCR/20220121 SKMEL28 qPCR-siRNA/._20220121 SKMEL-28 qPCR-siRNA.xlsx
- Raw_data /20220121 qPCR/20220121 SKMEL28 qPCR-siRNA/._20220121 SKMEL-28 qPCR-siRNA.xlsx
- Raw_data /20220121 qPCR/20220227 A2058 qPCR-siRNA and OE/20220227 A2058 qPCR.xlsx
- __MACOSX/Raw_data /20220121 qPCR/20220227 A2058 qPCR-siRNA and OE/._20220227 A2058 qPCR.xlsx
- Raw_data /20220121 qPCR/20220227 A2058 qPCR-siRNA and OE/._20220227 A2058 qPCR.xlsx
- Raw_data /20220121 qPCR/20220228 SKMEL28 qPCR-OE/20220228 SKMEL28-OE.xlsx
- __MACOSX/Raw_data /20220121 qPCR/20220228 SKMEL28 qPCR-OE/._20220228 SKMEL28-OE.xlsx
- Raw_data /20220121 qPCR/20220228 SKMEL28 qPCR-OE/._20220228 SKMEL28-OE.xlsx
- Raw_data /20220304 CCK-8/A2058/.DS_Store
- __MACOSX/Raw_data /20220304 CCK-8/A2058/._.DS_Store
- Raw_data /20220304 CCK-8/A2058/oe METTL7A/
- __MACOSX/Raw_data /20220304 CCK-8/A2058/._oe METTL7A
- Raw_data /20220304 CCK-8/A2058/siMETTL7A/
- __MACOSX/Raw_data /20220304 CCK-8/A2058/._siMETTL7A
- Raw_data /20220304 CCK-8/A2058/._.DS_Store
- Raw_data /20220304 CCK-8/A2058/._oe METTL7A
- Raw_data /20220304 CCK-8/A2058/._siMETTL7A
- Raw_data /20220304 CCK-8/SKMEL28/.DS_Store
- __MACOSX/Raw_data /20220304 CCK-8/SKMEL28/._.DS_Store
- Raw_data /20220304 CCK-8/SKMEL28/oe METTL7A/
- __MACOSX/Raw_data /20220304 CCK-8/SKMEL28/._oe METTL7A
- Raw_data /20220304 CCK-8/SKMEL28/siMETTL7A/
- __MACOSX/Raw_data /20220304 CCK-8/SKMEL28/._siMETTL7A
- Raw_data /20220304 CCK-8/SKMEL28/._.DS_Store
- Raw_data /20220304 CCK-8/SKMEL28/._oe METTL7A
- Raw_data /20220304 CCK-8/SKMEL28/._siMETTL7A
- Raw_data /20220311 invasion and migration/20220309 A2058 Invasion and migration/20220309 A2058 Invasion/
- __MACOSX/Raw_data /20220311 invasion and migration/20220309 A2058 Invasion and migration/._20220309 A2058 Invasion
- Raw_data /20220311 invasion and migration/20220309 A2058 Invasion and migration/20220309 A2058 migration/
- __MACOSX/Raw_data /20220311 invasion and migration/20220309 A2058 Invasion and migration/._20220309 A2058 migration
- Raw_data /20220311 invasion and migration/20220309 A2058 Invasion and migration/._20220309 A2058 Invasion
- Raw_data /20220311 invasion and migration/20220309 A2058 Invasion and migration/._20220309 A2058 migration
- Raw_data /20220311 invasion and migration/20220311 SKMEL28 invasion and migration/20220311 Migration/
- __MACOSX/Raw_data /20220311 invasion and migration/20220311 SKMEL28 invasion and migration/._20220311 Migration
- Raw_data /20220311 invasion and migration/20220311 SKMEL28 invasion and migration/20220311 invasion/
- __MACOSX/Raw_data /20220311 invasion and migration/20220311 SKMEL28 invasion and migration/._20220311 invasion
- Raw_data /20220311 invasion and migration/20220311 SKMEL28 invasion and migration/._20220311 Migration
- Raw_data /20220311 invasion and migration/20220311 SKMEL28 invasion and migration/._20220311 invasion
- Raw_data /20220311 invasion and migration/20220331 A2058 and SKMEL28 Invasion and migration OE7A/20220331 A2058 invasion/
- __MACOSX/Raw_data /20220311 invasion and migration/20220331 A2058 and SKMEL28 Invasion and migration OE7A/._20220331 A2058 invasion
- Raw_data /20220311 invasion and migration/20220331 A2058 and SKMEL28 Invasion and migration OE7A/20220331 A2058 migration/
- __MACOSX/Raw_data /20220311 invasion and migration/20220331 A2058 and SKMEL28 Invasion and migration OE7A/._20220331 A2058 migration
- Raw_data /20220311 invasion and migration/20220331 A2058 and SKMEL28 Invasion and migration OE7A/20220331 SKMEL28 invasion/
- __MACOSX/Raw_data /20220311 invasion and migration/20220331 A2058 and SKMEL28 Invasion and migration OE7A/._20220331 SKMEL28 invasion
- Raw_data /20220311 invasion and migration/20220331 A2058 and SKMEL28 Invasion and migration OE7A/20220331 SKMEL28 migration/
- __MACOSX/Raw_data /20220311 invasion and migration/20220331 A2058 and SKMEL28 Invasion and migration OE7A/._20220331 SKMEL28 migration
- Raw_data /20220311 invasion and migration/20220331 A2058 and SKMEL28 Invasion and migration OE7A/._20220331 A2058 invasion
- Raw_data /20220311 invasion and migration/20220331 A2058 and SKMEL28 Invasion and migration OE7A/._20220331 A2058 migration
- Raw_data /20220311 invasion and migration/20220331 A2058 and SKMEL28 Invasion and migration OE7A/._20220331 SKMEL28 invasion
- Raw_data /20220311 invasion and migration/20220331 A2058 and SKMEL28 Invasion and migration OE7A/._20220331 SKMEL28 migration
- Raw_data /20220512 colony formation assay/20220512 A2058/.DS_Store
- __MACOSX/Raw_data /20220512 colony formation assay/20220512 A2058/._.DS_Store
- Raw_data /20220512 colony formation assay/20220512 A2058/._.DS_Store
- Raw_data /20220512 colony formation assay/20220512 A2058/A2058 Clone.xlsx
- __MACOSX/Raw_data /20220512 colony formation assay/20220512 A2058/._A2058 Clone.xlsx
- Raw_data /20220512 colony formation assay/20220512 A2058/._A2058 Clone.xlsx
- Raw_data /20220512 colony formation assay/20220512 SKMEL28/.DS_Store
- __MACOSX/Raw_data /20220512 colony formation assay/20220512 SKMEL28/._.DS_Store
- Raw_data /20220512 colony formation assay/20220512 SKMEL28/._.DS_Store
- Raw_data /20220512 colony formation assay/20220512 SKMEL28/SKMEL28 Clone.xlsx
- __MACOSX/Raw_data /20220512 colony formation assay/20220512 SKMEL28/._SKMEL28 Clone.xlsx
- Raw_data /20220512 colony formation assay/20220512 SKMEL28/._SKMEL28 Clone.xlsx
- Raw_data /20220304 CCK-8/A2058/oe METTL7A/20220502 S2058 0-96.xlsx
- __MACOSX/Raw_data /20220304 CCK-8/A2058/oe METTL7A/._20220502 S2058 0-96.xlsx
- Raw_data /20220304 CCK-8/A2058/oe METTL7A/._20220502 S2058 0-96.xlsx
- Raw_data /20220304 CCK-8/A2058/siMETTL7A/A2058 0-96h.xlsx
- __MACOSX/Raw_data /20220304 CCK-8/A2058/siMETTL7A/._A2058 0-96h.xlsx
- Raw_data /20220304 CCK-8/A2058/siMETTL7A/._A2058 0-96h.xlsx
- Raw_data /20220304 CCK-8/SKMEL28/oe METTL7A/20220314 SKMEL28 0-96h.xlsx
- __MACOSX/Raw_data /20220304 CCK-8/SKMEL28/oe METTL7A/._20220314 SKMEL28 0-96h.xlsx
- Raw_data /20220304 CCK-8/SKMEL28/oe METTL7A/._20220314 SKMEL28 0-96h.xlsx
- Raw_data /20220304 CCK-8/SKMEL28/siMETTL7A/20220314 SKMEL28 0-96h.xlsx
- __MACOSX/Raw_data /20220304 CCK-8/SKMEL28/siMETTL7A/._20220314 SKMEL28 0-96h.xlsx
- Raw_data /20220304 CCK-8/SKMEL28/siMETTL7A/._20220314 SKMEL28 0-96h.xlsx
- Raw_data /20220311 invasion and migration/20220309 A2058 Invasion and migration/20220309 A2058 Invasion/20220310 A2058 Invasion.xlsx
- __MACOSX/Raw_data /20220311 invasion and migration/20220309 A2058 Invasion and migration/20220309 A2058 Invasion/._20220310 A2058 Invasion.xlsx
- Raw_data /20220311 invasion and migration/20220309 A2058 Invasion and migration/20220309 A2058 Invasion/._20220310 A2058 Invasion.xlsx
- Raw_data /20220311 invasion and migration/20220309 A2058 Invasion and migration/20220309 A2058 migration/20220310 A2058  Migration.xlsx
- __MACOSX/Raw_data /20220311 invasion and migration/20220309 A2058 Invasion and migration/20220309 A2058 migration/._20220310 A2058  Migration.xlsx
- Raw_data /20220311 invasion and migration/20220309 A2058 Invasion and migration/20220309 A2058 migration/._20220310 A2058  Migration.xlsx
- Raw_data /20220311 invasion and migration/20220311 SKMEL28 invasion and migration/20220311 Migration/20220314 SKMEL28 Migration.xlsx
- __MACOSX/Raw_data /20220311 invasion and migration/20220311 SKMEL28 invasion and migration/20220311 Migration/._20220314 SKMEL28 Migration.xlsx
- Raw_data /20220311 invasion and migration/20220311 SKMEL28 invasion and migration/20220311 Migration/._20220314 SKMEL28 Migration.xlsx
- Raw_data /20220311 invasion and migration/20220311 SKMEL28 invasion and migration/20220311 invasion/20220214 SKMEL28 Invasion.xlsx
- __MACOSX/Raw_data /20220311 invasion and migration/20220311 SKMEL28 invasion and migration/20220311 invasion/._20220214 SKMEL28 Invasion.xlsx
- Raw_data /20220311 invasion and migration/20220311 SKMEL28 invasion and migration/20220311 invasion/._20220214 SKMEL28 Invasion.xlsx
- Raw_data /20220311 invasion and migration/20220331 A2058 and SKMEL28 Invasion and migration OE7A/20220331 A2058 invasion/20220512 A2058 OE7A invasion.xls
- __MACOSX/Raw_data /20220311 invasion and migration/20220331 A2058 and SKMEL28 Invasion and migration OE7A/20220331 A2058 invasion/._20220512 A2058 OE7A invasion.xls
- Raw_data /20220311 invasion and migration/20220331 A2058 and SKMEL28 Invasion and migration OE7A/20220331 A2058 invasion/._20220512 A2058 OE7A invasion.xls
- Raw_data /20220311 invasion and migration/20220331 A2058 and SKMEL28 Invasion and migration OE7A/20220331 A2058 migration/20220512 OE7A Migration A2058.xls
- __MACOSX/Raw_data /20220311 invasion and migration/20220331 A2058 and SKMEL28 Invasion and migration OE7A/20220331 A2058 migration/._20220512 OE7A Migration A2058.xls
- Raw_data /20220311 invasion and migration/20220331 A2058 and SKMEL28 Invasion and migration OE7A/20220331 A2058 migration/._20220512 OE7A Migration A2058.xls
- Raw_data /20220311 invasion and migration/20220331 A2058 and SKMEL28 Invasion and migration OE7A/20220331 SKMEL28 invasion/20220512 OE7A Invasion SKMEL28.xls
- __MACOSX/Raw_data /20220311 invasion and migration/20220331 A2058 and SKMEL28 Invasion and migration OE7A/20220331 SKMEL28 invasion/._20220512 OE7A Invasion SKMEL28.xls
- Raw_data /20220311 invasion and migration/20220331 A2058 and SKMEL28 Invasion and migration OE7A/20220331 SKMEL28 invasion/._20220512 OE7A Invasion SKMEL28.xls
- Raw_data /20220311 invasion and migration/20220331 A2058 and SKMEL28 Invasion and migration OE7A/20220331 SKMEL28 migration/20220512 OE7A SKMEL28 Migratiom.xls
- __MACOSX/Raw_data /20220311 invasion and migration/20220331 A2058 and SKMEL28 Invasion and migration OE7A/20220331 SKMEL28 migration/._20220512 OE7A SKMEL28 Migratiom.xls
- Raw_data /20220311 invasion and migration/20220331 A2058 and SKMEL28 Invasion and migration OE7A/20220331 SKMEL28 migration/._20220512 OE7A SKMEL28 Migratiom.xls
