# Supplementary material for: Transcriptomic characterization revealed that METTL7A inhibits melanoma progression via the p53 signaling pathway and immunomodulatory pathway
Source: PeerJ. 2023 Aug 2;11:e15799. doi: 10.7717/peerj.15799 (PMC10404031; doi:10.7717/peerj.15799)
Supplement: Supplemental Information 8 [file peerj-11-15799-s008.zip › Raw_data /20220121 qPCR/20220121 SKMEL28 qPCR-siRNA/20220121 SKMEL-28 qPCR-siRNA.xlsx]

## Sheet: Sheet1
SKMEL-28
control	29.69	29.31	29.5
18S	10.93	10.82	10.875
Δct	18.815	18.435	18.625
ΔΔct	0.19	-0.19
	0.876606	1.14076
siMETTL7A-1	32.3	31.96	32.13
18S	11.73	11.4	11.565
Δct	20.735	20.395
ΔΔct	2.11	1.77
	0.231647	0.293209
siMETTL7A-2	30.48	30.57	30.525
18S	11.2	10.71	10.955
Δct	19.525	19.615
ΔΔct	0.9	0.99
	0.535887	0.503478
siMETTL7A-3	30.31	30.14	30.225
18S	10.29	9.95	10.12
Δct	20.19	20.02
ΔΔct	1.565	1.395
	0.337978	0.380245
