# Supplementary material for: Transcriptomic characterization revealed that METTL7A inhibits melanoma progression via the p53 signaling pathway and immunomodulatory pathway
Source: PeerJ. 2023 Aug 2;11:e15799. doi: 10.7717/peerj.15799 (PMC10404031; doi:10.7717/peerj.15799)
Supplement: Supplemental Information 8 [file peerj-11-15799-s008.zip › Raw_data /20220121 qPCR/20220227 A2058 qPCR-siRNA and OE/20220227 A2058 qPCR.xlsx]

## Sheet: Sheet1
A2058
#9	26.82	26.54	26.68			siNC	25.57	25.39
GAPDH	12.89	13.04	12.965			GAPDH	12.66	12.41	12.535
	13.855	13.575	13.715				13.035	12.855	12.945
	0.14	-0.14					0.09	-0.09
	0.907519	1.10191					0.939523	1.06437
#10	23.86	23.8
GAPDH	12.85	12.71	12.78
	11.08	11.02
	-2.635	-2.695
	6.21175	6.47554
						si7A-2	26.49	26.72
						GAPDH	12.87	12.77	12.82
							13.67	13.9
							0.725	0.955
							0.604997	0.515842
						si7A-3	27.94	28.01
						GAPDH	12.95	13.05	13
							14.94	15.01
							1.995	2.065
							0.250868	0.238986
