# Supplementary material for: Transcriptomic characterization revealed that METTL7A inhibits melanoma progression via the p53 signaling pathway and immunomodulatory pathway
Source: PeerJ. 2023 Aug 2;11:e15799. doi: 10.7717/peerj.15799 (PMC10404031; doi:10.7717/peerj.15799)
Supplement: Supplemental Information 8 [file peerj-11-15799-s008.zip › Raw_data /20220121 qPCR/20220228 SKMEL28 qPCR-OE/20220228 SKMEL28-OE.xlsx]

## Sheet: Sheet1
SKMEL28
#9	26.43	27.04
GAPDH	11.93	11.83	11.88
	14.55	15.16	14.855
	-0.305	0.305
	1.23542	0.809442
#10	21.06	21.31
GAPDH	12	12.42	12.21
	8.85	9.1
	-6.005	-5.755
	64.2222	54.0042
