# Supplementary material for: Transcriptomic characterization revealed that METTL7A inhibits melanoma progression via the p53 signaling pathway and immunomodulatory pathway
Source: PeerJ. 2023 Aug 2;11:e15799. doi: 10.7717/peerj.15799 (PMC10404031; doi:10.7717/peerj.15799)
Supplement: Supplemental Information 8 [file peerj-11-15799-s008.zip › Raw_data /20220512 colony formation assay/20220512 A2058/A2058 Clone.xlsx]

## Sheet: Sheet1
Control	siMETTL7A-1	siMETTL7A-2	Control	METTL7A
32	54	43	125	70
30	46	49	140	75
32	49	40	110	76
