# Supplementary material for: Transcriptomic characterization revealed that METTL7A inhibits melanoma progression via the p53 signaling pathway and immunomodulatory pathway
Source: PeerJ. 2023 Aug 2;11:e15799. doi: 10.7717/peerj.15799 (PMC10404031; doi:10.7717/peerj.15799)
Supplement: Supplemental Information 8 [file peerj-11-15799-s008.zip › Raw_data /20220304 CCK-8/A2058/oe METTL7A/20220502 S2058 0-96.xlsx]

## Sheet: Sheet1
A2058								#9			#10
0	0.181	0.18			0.181	0.18	0.1805	1.91136	1.90028	1.90582	1.92798	1.90028	1.91413
	0.348	0.343	0.345		0.345	0.343		1.00291	0.997093		1.00724	0.992764
	0.348	0.34	0.343		0.348	0.343
24	0.17	0.172			0.17	0.172	0.171	2.4386	2.23977		2.40936	2.39181
	0.417	0.383	0.346		0.417	0.383		1.27955	1.17523		1.25872	1.24956
	0.412	0.409	0.418		0.412	0.409
48	0.165	0.176			0.165	0.176	0.1705	3.5132	3.45455		3.35484	3.21994
	0.577	0.589	0.599		0.599	0.589		1.84341	1.81263		1.75267	1.6822
	0.572	0.549	0.601		0.572	0.549
72	0.185	0.192			0.185	0.192	0.1885	5.38992	5.38462		4.74271	4.79576
	1.016	0.915	1.015		1.016	1.015		2.82814	2.82536		2.47774	2.50545
	0.957	0.904	0.954		0.894	0.904
96	0.18	0.176			0.18	0.176	0.178	9.94944	9.88764		9.22472	9.20225
	1.642	1.675	1.675		1.771	1.76		5.22056	5.18814		4.81928	4.80754
	1.771	1.678	1.69		1.642	1.638
