# Supplementary material for: Transcriptomic characterization revealed that METTL7A inhibits melanoma progression via the p53 signaling pathway and immunomodulatory pathway
Source: PeerJ. 2023 Aug 2;11:e15799. doi: 10.7717/peerj.15799 (PMC10404031; doi:10.7717/peerj.15799)
Supplement: Supplemental Information 8 [file peerj-11-15799-s008.zip › Raw_data /20220304 CCK-8/A2058/siMETTL7A/A2058 0-96h.xlsx]

## Sheet: Sheet1
A2058						siNC				si7A-1				si7A-2				si7A-3
0h	blank	0.188	0.187	0.1875		1.6	1.64267	1.632	1.62489	1.89333	1.84	1.81867	1.85067	1.632	1.69067	1.65867	1.66044	1.86667	1.92	1.89333	1.89333
	siNC	0.3	0.308	0.306		0.984683	1.01094	1.00438		1.02305	0.994236	0.982709		0.982869	1.0182	0.998929		0.985915	1.01408	1
	si7A-1	0.355	0.345	0.341
	si7A-2	0.306	0.317	0.311
	si7A-3	0.35	0.36	0.355
24h	blank	0.193	0.191	0.192		2.30208	2.52604	2.46875		3.15104	2.98437	3.10417		2.31771	2.47917	2.52604		2.89583	3.27604	3.00521
	siNC	0.442	0.485	0.474		1.41676	1.55459	1.51933		1.70265	1.61259	1.67732		1.39584	1.49307	1.5213		1.52949	1.7303	1.58726
	si7A-1	0.605	0.573	0.596
	si7A-2	0.445	0.476	0.485
	si7A-3	0.556	0.629	0.577
48h	blank	0.172	0.171	0.1715		2.99125	3.09038	3.38776		4.1516	4.03499	3.87172		3.0379	3.14869	3.14869		4.05831	3.76093	3.84257
	siNC	0.513	0.53	0.581		1.8409	1.9019	2.08491		2.2433	2.18029	2.09207		1.82957	1.89629	1.89629		2.14347	1.98641	2.02952
	si7A-1	0.712	0.692	0.664
	si7A-2	0.521	0.54	0.54
	si7A-3	0.696	0.645	0.659
72h	blank	0.173	0.177	0.175		4.64571	4.58286	4.88		6.94286	6.85714	6.12		4.98286	4.90286	5.04571		6.20571	6.48571	5.67429
	siNC	0.813	0.802	0.854		2.8591	2.82041	3.00328		3.75154	3.70523	3.30692		3.00092	2.95274	3.03877		3.27767	3.42555	2.99698
	si7A-1	1.215	1.2	1.071
	si7A-2	0.872	0.858	0.883
	si7A-3	1.086	1.135	0.993
96h	blank	0.173	0.178	0.1755		8.74644	4.87179	8.60969		11.8063	11.2137	10.6838		8.25071	8.08547	7.59544		11.1111	10.5014	9.81766
	siNC	1.535	0.855	1.511		5.38279	2.99823	5.29863		6.37947	6.05926	5.77293		4.96898	4.86946	4.57434		5.86854	5.54653	5.18539
	si7A-1	2.072	1.968	1.875
	si7A-2	1.448	1.419	1.333
	si7A-3	1.95	1.843	1.723
