# Supplementary material for: Transcriptomic characterization revealed that METTL7A inhibits melanoma progression via the p53 signaling pathway and immunomodulatory pathway
Source: PeerJ. 2023 Aug 2;11:e15799. doi: 10.7717/peerj.15799 (PMC10404031; doi:10.7717/peerj.15799)
Supplement: Supplemental Information 8 [file peerj-11-15799-s008.zip › Raw_data /20220311 invasion and migration/20220309 A2058 Invasion and migration/20220309 A2058 Invasion/20220310 A2058 Invasion.xlsx]

## Sheet: Sheet1
siNC-1.tif	602	809338	1344.41	31.301	255
siNC-2.tif	435	551152	1267.02	21.316	255
siNC-3.tif	586	710748	1212.88	27.488	255
siNC-4.tif	422	534148	1265.75	20.658	255
si7A-2-1.tif	724	939506	1297.66	36.335	255
si7A-2-2.tif	734	930844	1268.18	36	255
si7A-2-3.tif	817	965455	1181.71	37.339	255
si7A-2-4.tif	710	901450	1269.65	34.863	255
si7A-3-1.tif	838	999287	1192.47	38.647	255
si7A-3-2.tif	787	983785	1250.04	38.048	255
si7A-3-3.tif	963	1021497	1060.74	39.506	255
si7A-3-4.tif	901	1057921	1174.16	40.915	255
