# Supplementary material for: Transcriptomic characterization revealed that METTL7A inhibits melanoma progression via the p53 signaling pathway and immunomodulatory pathway
Source: PeerJ. 2023 Aug 2;11:e15799. doi: 10.7717/peerj.15799 (PMC10404031; doi:10.7717/peerj.15799)
Supplement: Supplemental Information 8 [file peerj-11-15799-s008.zip › Raw_data /20220311 invasion and migration/20220309 A2058 Invasion and migration/20220309 A2058 migration/20220310 A2058 Migration.xlsx]

## Sheet: Sheet1
siNC-1.tif	280	319191	1139.97	12.345	255
siNC-2.tif	231	234317	1014.36	9.062	255
siNC-4.tif	371	378511	1020.25	14.639	255
siNC-5.tif	271	249244	919.72	9.639	255
siNC-6.tif	355	369549	1040.98	14.292	255
si7A-2-1.tif	287	298824	1041.2	11.557	255
si7A-2-2.tif	305	323729	1061.41	12.52	255
si7A-2-3.tif	424	452906	1068.17	17.516	255
si7A-2-4.tif	323	335360	1038.27	12.97	255
si7A-2-5.tif	332	369332	1112.45	14.284	255
si7A-3-1.tif	591	646465	1093.85	25.002	255
si7A-3-2.tif	366	439281	1200.22	16.989	255
si7A-3-3.tif	431	510351	1184.11	19.738	255
si7A-3-4.tif	435	501926	1153.85	19.412	255
si7A-3-5.tif	750	1025164	1366.88	39.648	255
si7A-3-6.tif	597	653491	1094.62	25.274	255
