# Supplementary material for: Transcriptomic characterization revealed that METTL7A inhibits melanoma progression via the p53 signaling pathway and immunomodulatory pathway
Source: PeerJ. 2023 Aug 2;11:e15799. doi: 10.7717/peerj.15799 (PMC10404031; doi:10.7717/peerj.15799)
Supplement: Supplemental Information 8 [file peerj-11-15799-s008.zip › Raw_data /20220311 invasion and migration/20220311 SKMEL28 invasion and migration/20220311 Migration/20220314 SKMEL28 Migration.xlsx]

## Sheet: Sheet1
SKMEL28	Migration
siNC-1.tif	74	149535	2020.74	5.783	255
siNC-2.tif	99	176629	1784.13	6.831	255
siNC-3.tif	76	140787	1852.46	5.445	255
siNC-4.tif	82	153024	1866.15	5.918	255
si7A-1-1.tif	153	219243	1432.96	8.479	255
si7A-1-2.tif	163	226970	1392.45	8.778	255
si7A-1-3.tif	121	160432	1325.88	6.205	255
si7A-1-4.tif	169	215036	1272.4	8.316	255
si7A-1-5.tif	181	239734	1324.5	9.272	255
si7A-2-1.tif	139	212395	1528.02	8.214	255
si7A-2-2.tif	137	191139	1395.17	7.392	255
si7A-2-3.tif	170	220827	1298.98	8.54	255
si7A-2-4.tif	287	360768	1257.03	13.953	255
