# Supplementary material for: Transcriptomic characterization revealed that METTL7A inhibits melanoma progression via the p53 signaling pathway and immunomodulatory pathway
Source: PeerJ. 2023 Aug 2;11:e15799. doi: 10.7717/peerj.15799 (PMC10404031; doi:10.7717/peerj.15799)
Supplement: Supplemental Information 8 [file peerj-11-15799-s008.zip › Raw_data /20220311 invasion and migration/20220311 SKMEL28 invasion and migration/20220311 invasion/20220214 SKMEL28 Invasion.xlsx]

## Sheet: Sheet1
SKMEL28	Invasion
siNC-1.tif	118	139902	1185.61	5.411	255
siNC-2.tif	155	200714	1294.93	7.763	255
siNC-3.tif	124	147812	1192.03	5.717	255
siNC-3-4.tif	132	172860	1309.55	6.685	255
si7A-2-1.tif	448	602287	1344.39	23.293	255
si7A-2-3.tif	422	582810	1381.07	22.54	255
si7A-2-4.tif	400	561393	1403.48	21.712	255
si7A-2-5.tif	439	596198	1358.08	23.058	255
si7A-3-3.tif	302	347304	1150.01	13.432	255
si7A-3-4.tif	305	350778	1150.09	13.566	255
si7A-3-5.tif	335	393473	1174.55	15.217	255
