# Supplementary material for: Transcriptomic characterization revealed that METTL7A inhibits melanoma progression via the p53 signaling pathway and immunomodulatory pathway
Source: PeerJ. 2023 Aug 2;11:e15799. doi: 10.7717/peerj.15799 (PMC10404031; doi:10.7717/peerj.15799)
Supplement: Supplemental Information 8 [file peerj-11-15799-s008.zip › Raw_data /20220311 invasion and migration/20220331 A2058 and SKMEL28 Invasion and migration OE7A/20220331 A2058 invasion/20220512 A2058 OE7A invasion.xls]

Slice	Count	Total Area	Average Size	%Area	Mean
#9-1.tif	982	1015118	1033.725	39.259	255
#9-2.tif	933	1035422	1109.777	40.045	255
#9-3.tif	954	1077043	1128.976	41.654	255
#10-2.tif	547	711193	1300.17	27.505	255
#10-2-3.tif	553	748161	1352.913	28.935	255
#10-2-4.tif	593	803332	1354.691	31.069	255
