# Supplementary material for: Transcriptomic characterization revealed that METTL7A inhibits melanoma progression via the p53 signaling pathway and immunomodulatory pathway
Source: PeerJ. 2023 Aug 2;11:e15799. doi: 10.7717/peerj.15799 (PMC10404031; doi:10.7717/peerj.15799)
Supplement: Supplemental Information 8 [file peerj-11-15799-s008.zip › Raw_data /20220311 invasion and migration/20220331 A2058 and SKMEL28 Invasion and migration OE7A/20220331 A2058 migration/20220512 OE7A Migration A2058.xls]

Slice	Count	Total Area	Average Size	%Area	Mean
A2058 Migration 10X-1.tif	602	587244	975.488	22.712	255
A2058 Migration 10X-2.tif	604	580600	961.258	22.455	255
A2058 Migration 10X-3.tif	523	539253	1031.076	20.855	255
A2058 Migration 10X-4.tif	599	584828	976.341	22.618	255
A2058 Migration 10X-5.tif	497	487078	980.036	18.838	255
A2058 Migration #10 10X-1.tif	391	422078	1079.483	16.324	255
A2058 Migration #10 10X-2.tif	349	332473	952.645	12.858	255
A2058 Migration #10 10X-3.tif	339	317336	936.094	12.273	255
A2058 Migration #10 10X-4.tif	464	464395	1000.851	17.96	255
A2058 Migration #10 10X-5.tif	392	425228	1084.765	16.446	255
