# Supplementary material for: Transcriptomic characterization revealed that METTL7A inhibits melanoma progression via the p53 signaling pathway and immunomodulatory pathway
Source: PeerJ. 2023 Aug 2;11:e15799. doi: 10.7717/peerj.15799 (PMC10404031; doi:10.7717/peerj.15799)
Supplement: Supplemental Information 8 [file peerj-11-15799-s008.zip › Raw_data /20220311 invasion and migration/20220331 A2058 and SKMEL28 Invasion and migration OE7A/20220331 SKMEL28 invasion/20220512 OE7A Invasion SKMEL28.xls]

Slice	Count	Total Area	Average Size	%Area	Mean
SKMEL28 #9-1Invasion.tif	608	695180.000	1143.388	26.886	255
SKMEL28 #9-2 Invasion.tif	592	688563.000	1163.113	26.630	255
SKMEL28 #10-1 Invasion.tif	288	312877.000	1086.378	12.100	255
SKMEL28 #10-2 Invasion.tif	275	313645.000	1140.527	12.130	255
SKMEL28 #10-3 Invasion.tif	238	257058.000	1080.076	9.942	255
SKMEL28 #10-4 Invasion.tif	310	377240.000	1216.903	14.590	255
