# Supplementary material for: Transcriptomic characterization revealed that METTL7A inhibits melanoma progression via the p53 signaling pathway and immunomodulatory pathway
Source: PeerJ. 2023 Aug 2;11:e15799. doi: 10.7717/peerj.15799 (PMC10404031; doi:10.7717/peerj.15799)
Supplement: Supplemental Information 8 [file peerj-11-15799-s008.zip › Raw_data /20220311 invasion and migration/20220331 A2058 and SKMEL28 Invasion and migration OE7A/20220331 SKMEL28 migration/20220512 OE7A SKMEL28 Migratiom.xls]

Slice	Count	Total Area	Average Size	%Area	Mean
SKMEL28 migration #9 10X-1.tif	464	498752.000	1074.897	19.289	255
SKMEL28 migration #9 10X-2.tif	349	374358.000	1072.659	14.478	255
SKMEL28 migration #9 10X-3.tif	355	368258.000	1037.346	14.242	255
SKMEL28 migration #9 10X-4.tif	531	813257.000	1531.557	31.453	255
SKMEL28 migration #9 10X-5.tif	377	417239.000	1106.735	16.137	255
SKMEL28 migration #10 10X-1.tif	250	246712.000	986.848	9.542	255
SKMEL28 migration #10 10X-2.tif	118	103431.000	876.534	4.000	255
SKMEL28 migration #10 10X-3.tif	107	116207.000	1086.047	4.494	255
SKMEL28 migration #10 10X-4.tif	121	126740.000	1047.438	4.902	255
SKMEL28 migration #10 10X-5.tif	118	112083.000	949.856	4.335	255
